# Supplementary material for: SARS-CoV-2 Inhibitors Identified by Phenotypic Analysis of a Collection of Viral RNA-Binding Molecules
Source: Pharmaceuticals (Basel). 2022 Nov 22;15(12):1448. doi: 10.3390/ph15121448 (PMC9784969; doi:10.3390/ph15121448)
Supplement: Supplementary file 1 [file pharmaceuticals-15-01448-s001.zip]

Archive with 2 entries (2 files):
- pharmaceuticals-1998476-sm211122-clean.pdf
- pharmaceuticals-1998476-table S1.xlsx
